# Supplementary material for: Evolutionary History of the Glycoside Hydrolase 3 (GH3) Family Based on the Sequenced Genomes of 48 Plants and Identification of Jasmonic Acid-Related GH3 Proteins in Solanum tuberosum
Source: Int J Mol Sci. 2018 Jun 23;19(7):1850. doi: 10.3390/ijms19071850 (PMC6073592; doi:10.3390/ijms19071850)
Supplement: Supplementary file 1 [file ijms-19-01850-s001.zip › Table S3.xlsx]

## Sheet: KO_definition
Query	KO	Definition	Score
StGH3.1	K14506	JAR1_4_6; jasmonic acid-amino synthetase [EC:6.3.2.52]	460
StGH3.5	K14506	JAR1_4_6; jasmonic acid-amino synthetase [EC:6.3.2.52]	637
StGH3.12	K14506	JAR1_4_6; jasmonic acid-amino synthetase [EC:6.3.2.52]	470
AtGH3.11(JAR1)	K14506	JAR1_4_6; jasmonic acid-amino synthetase [EC:6.3.2.52]	585
