# Supplementary material for: Evolutionary History of the Glycoside Hydrolase 3 (GH3) Family Based on the Sequenced Genomes of 48 Plants and Identification of Jasmonic Acid-Related GH3 Proteins in Solanum tuberosum
Source: Int J Mol Sci. 2018 Jun 23;19(7):1850. doi: 10.3390/ijms19071850 (PMC6073592; doi:10.3390/ijms19071850)
Supplement: Supplementary file 1 [file ijms-19-01850-s001.zip › Table S1.xlsx]

## Sheet: GH3 group members
Lineage		Organism	Group I	Group II	Group III
Mosses		Marchantia polymorpha L.	Mapoly0042s0030.1.p	Mapoly0053s0073.1.p
		Physcomitrella patens	ph__Phpat.024G060000
			ph__Phpat.010G080400
Ferns		Selaginella moellendorffii	15407343	15419539
			15406894	15409174
			15405517	15406124
			15418567	15409093
			15422097	15405422
			15421910	15410760
			15407872	15413037
			15411862	15422858
			15404561	15419826
		Picea abies	pa__MA_10429520g0010	pa__MA_10432413g0020
			pa__MA_376158g0010	pa__MA_100975g0010
				pa__MA_10330250g0010
				pa__MA_10432413g0010
				pa__MA_10434772g0010
				pa__MA_16777g0010
				pa__MA_212507g0010
Angiosperms	Amborellaceae	Amborella trichopoda	ar__scaffold00003.326	ar__scaffold00001.556
			ar__scaffold00093.1	ar__scaffold00016.234
				ar__scaffold00043.72
				ar__scaffold00045.258
Eudicots	Chenopodiaceae	Beta vulgaris	bv__Bv1_003640_qqms	bv__Bv9_229910_reim
				bv__Bv_11910_djhy
				bv__Bv6_124220_ksts
				bv__Bv7_165180_eyzp
	Brassicaceae	Arabidopsis lyrata	16058070	16059913	16061913
			16043684	16034155	16043042
				16035757	16036885
				16038252	16061310
				16050859	16042067
				16057544	16064063
				16059055	16044498
				16065880
		Arabidopsis thaliana	AT4G03400.1(ATGH3.10)	AT2G14960.1(ATGH3.1)	AT1G23160.1(ATGH3.7)
			AT2G46370.1(ATGH3.11)	AT4G37390.1(ATGH3.2)	AT5G51470.1(ATGH3.8)
				AT2G23170.1(ATGH3.3)	AT5G13320.1(ATGH3.12)
				AT1G59500.1(ATGH3.4)	AT5G13350.1(ATGH3.13)
				AT4G27260.1(ATGH3.5)	AT5G13360.1(ATGH3.14)
				AT5G54510.1(ATGH3.6)	AT5G13370.1(ATGH3.15)
				AT2G47750.1(ATGH3.9)	AT5G13380.1(ATGH3.16)
				AT1G28130.1(ATGH3.17)	AT1G48660.1(ATGH3.18)
					AT1G48670.1(ATGH3.19)
		Brassica oleracea	bo__Bo3g039200	bo__Bo1g004760	bo__Bo1g008000
			bo__Bo4g009300	bo__Bo1g048130	bo__Bo2g011190
			bo__Bo4g196110	bo__Bo2g041710	bo__Bo2g011210
			bo__Bo9g007560	bo__Bo3g022080	bo__Bo2g050470
				bo__Bo4g002340	bo__Bo3g009110
				bo__Bo5g053450	bo__Bo3g009140
				bo__Bo7g111320	bo__Bo3g023700
				bo__Bo7g048440	bo__Bo4g164910
				bo__Bo8g039460	bo__Bo6g010670
				bo__Bo8g100590	bo__Bo7g011450
				bo__Bo9g023750	bo__Bo7g116220
					bo__Bo7g116230
					bo__Bo8g109430
					bo__Bo8g109440
					bo__Bo8g109480
					bo__Bo8g109490
					bo__Bo9g052150
					bo__Bo9g117680
					bo__Bo9g166800
					bo__Bo9g167830
		Brassica rapa	br__Brara.C02329	br__Brara.A00146	br__Brara.B00485
			br__Brara.C04134	br__Brara.I04544	br__Brara.B00487
			br__Brara.D02794	br__Brara.I00970	br__Brara.B01556
			br__Brara.E00140	br__Brara.K00097	br__Brara.C00559
			br__Brara.I00224	br__Brara.A01696	br__Brara.C00561
				br__Brara.C01348	br__Brara.C01476
				br__Brara.B01373	br__Brara.C01964
				br__Brara.E00016	br__Brara.C02772
				br__Brara.H00791	br__Brara.D01669
				br__Brara.G00820	br__Brara.E01559
				br__Brara.I02972	br__Brara.F00407
					br__Brara.F00408
					br__Brara.F00701
					br__Brara.F00702
					br__Brara.G00204
					br__Brara.H02221
					br__Brara.I01637
					br__Brara.I05217
					br__Brara.I05218
					br__Brara.I05219
					br__Brara.J02096
					br__Brara.J02099
		Capsella rubella	cb__Carubv10000537m	cb__Carubv10007580m	cb__Carubv10000528m
			cb__Carubv10022844m	cb__Carubv10011293m	cb__Carubv10000575m
				cb__Carubv10022875m	cb__Carubv10002450m
				cb__Carubv10004357m	cb__Carubv10003724m
				cb__Carubv10026098m	cb__Carubv10008708m
				cb__Carubv10015580m	cb__Carubv10011356m
				cb__Carubv10022833m	cb__Carubv10011560m
				cb__Carubv10004412m	cb__Carubv10011685m
					cb__Carubv10012638m
					cb__Carubv10027941m
	Solanaceae	Capsicum annuum	cu__CA07g13330	cu__CA00g84750
			cu__CA10g03430	cu__CA02g07540
			cu__CA08g08190	cu__CA07g12860
			cu__CA10g06280	cu__CA07g18490
				cu__CA08g17160
				cu__CA10g00240
				cu__CA10g00250
		Solanum lycopersicum	sl__Solyc01g095580.2	sl__Solyc02g092820.2
			sl__Solyc05g050280.2	sl__Solyc02g064830.2
			sl__Solyc06g048710.1	sl__Solyc01g107390.2
			sl__Solyc07g054580.2	sl__Solyc10g006610.2
			sl__Solyc10g008520.2	sl__Solyc07g063850.2
			sl__Solyc10g009600.1	sl__Solyc12g005310.1
			sl__Solyc10g009610.1
			sl__Solyc10g009620.1
			sl__Solyc10g009640.1
			sl__Solyc10g011650.2
			sl__Solyc10g011660.2
		Solanum tuberosum	PGSC0003DMT400000283(StGH3.1)	PGSC0003DMT400066533(StGH3.2)
			PGSC0003DMT400084210(StGH3.5)	PGSC0003DMT400068625(StGH3.3)
			PGSC0003DMT400055809(StGH3.11)	PGSC0003DMT400064290(StGH3.4)
			PGSC0003DMT400051184(StGH3.12)	PGSC0003DMT400067353(StGH3.6)
				PGSC0003DMT400049613(StGH3.7)
				PGSC0003DMT400064388(StGH3.8)
				PGSC0003DMT400064337(StGH3.9)
				PGSC0003DMT400064343(StGH3.10)
				PGSC0003DMT400056122(StGH3.13)
	Leguminosae sp.	Cajanus cajan	C.cajan_21837	C.cajan_24517
			C.cajan_23994	C.cajan_25957
			C.cajan_10864	C.cajan_26548
			C.cajan_02260	C.cajan_29769
				C.cajan_30633
				C.cajan_33208
				C.cajan_33754
				C.cajan_38868
		Cicer arietinum	ca__112592	ca__119861
			ca__136393	ca__137961
				ca__22762
				ca__3129
				ca__79313
		Glycine max	gm__Glyma.12G108900	gm__Glyma.02G125600
			gm__Glyma.06G296500	gm__Glyma.01G190600
			gm__Glyma.13G299700	gm__Glyma.02G154600
			gm__Glyma.05G034000	gm__Glyma.05G101300
			gm__Glyma.16G026900	gm__Glyma.06G260800
			gm__Glyma.07G057900	gm__Glyma.06G301000
			gm__Glyma.03G256200	gm__Glyma.10G019700
			gm__Glyma.19G254000	gm__Glyma.11G051600
				gm__Glyma.12G103500
				gm__Glyma.12G141000
				gm__Glyma.12G197800
				gm__Glyma.12G216700
				gm__Glyma.13G284600
				gm__Glyma.13G304000
				gm__Glyma.17G165300
				gm__Glyma.17G165500
		Lotus japonicus	chr1.CM0579.200.nd	chr2.CM0124.460.nc
				chr2.CM0250.160.nc
				chr4.LjT45J24.40.nc
				LjSGA_016734
				LjSGA_017327
				LjSGA_019565
		Medicago truncatula	Medtr7g117110(MtGH3.9)	Medtr1g047730(MtGH3.1)
			Medtr8g027920(MtGH3.10)	Medtr1g088765(MtGH3.2)
			Medtr8g027955(MtGH3.11)	Medtr2g081860(MtGH3.3)
			Medtr8g027965(MtGH3.12)	Medtr3g023280(MtGH3.4)
			Medtr8g027970(MtGH3.13)	Medtr5g016320(MtGH3.6)
			Medtr0102s0060(MtGH3.17)	Medtr8g467000(MtGH3.15)
				Medtr0035s0150(MtGH3.16)
		Phaseolus vulgaris	pv__Phvul.005G106500	pv__Phvul.002G014400
			pv__Phvul.006G110900	pv__Phvul.002G083100
			pv__Phvul.010G111400	pv__Phvul.003G238700
			pv__Phvul.011G113000	pv__Phvul.005G089200
				pv__Phvul.005G111000
				pv__Phvul.007G106600
				pv__Phvul.011G108500
				pv__Phvul.011G153400
	Rosids	Fragaria vesca	fv__mrna10286	fv__mrna22838
			fv__mrna18907	fv__mrna03265
				fv__mrna10566
				fv__mrna23026
				fv__mrna24005
				fv__mrna30702
		Malus domestica	MDP0000568498(MdGH3.10)	MDP0000834656(MdGH3.1)
			MDP0000786650(MdGH3.11)	MDP0000226842(MdGH3.2)
			MDP0000811081(MdGH3.13)	MDP0000132162(MdGH3.3)
			MDP0000214081(MdGH3.14)	MDP0000402444(MdGH3.4)
			MDP0000231245(MdGH3.15)	MDP0000873893(MdGH3.5)
				MDP0000209432(MdGH3.6)
				MDP0000872868(MdGH3.7)
				MDP0000612660(MdGH3.8)
				MDP0000204381(MdGH3.9)
				MDP0000233483(MdGH3.12)
		Prunus mume	pm__Pm015364	pm__Pm021243
			pm__Pm018409	pm__Pm002438
				pm__Pm007109
				pm__Pm011694
				pm__Pm019999
		Prunus persica	ppa003163m	ppa002986m
			ppa003388m	ppa003065m
				ppa003126m
				ppa003134m
				ppa003141m
		Pyrus bretschneideri	pb__Pbr030688.1	pb__Pbr007550.1
			pb__Pbr021060.1	pb__Pbr015325.1
				pb__Pbr018629.1
				pb__Pbr021158.1
				pb__Pbr025212.1
				pb__Pbr026872.1
				pb__Pbr026873.1
				pb__Pbr027334.1
				pb__Pbr030571.1
				pb__Pbr030587.1
				pb__Pbr034084.1
				pb__Pbr037834.1
				pb__Pbr041132.1
	Cucurbitaceae	Citrullus lanatus	cl__Cla013582	cl__Cla013110
			cl__Cla021177	cl__Cla003827
				cl__Cla007389
				cl__Cla012762
				cl__Cla013990
				cl__Cla013991
		Cucumis sativus	16960994	16954782
			16972953	16957950
			16972952	16958934
				16958935
				16959783
				16960979
				16975061
	Actinidiaceae	Actinidia chinensis	Achn335691	Achn012711
			Achn042951	Achn117881
			Achn275921	Achn169831
			Achn283101	Achn176981
				Achn220361
				Achn240911
				Achn261851
				Achn333181
				Achn357511
				Achn363991
				Achn379371
	Caricaceae	Carica papaya	cp__evm.TU.supercontig_34.118	cp__evm.TU.supercontig_1065.2
			cp__evm.TU.supercontig_1483.1	cp__evm.TU.supercontig_292.1
				cp__evm.TU.supercontig_6.73
				cp__evm.TU.supercontig_9.199
	Euphorbiaceae	Ricinus communis	28355.m000098	27533.m000079
			29983.m003242	28152.m000872
				29970.m001008
				30128.m008575
				30129.m000366
	Lentibulariaceae	Utricularia gibba	ug__Scf00271.g14316	ug__Scf00107.g8788
			ug__Scf01128.g23846	ug__Scf00145.g10433
				ug__Scf00373.g16479
				ug__Scf01194.g24117
	Malvaceae	Theobroma cacao	ta__Thecc1EG005190	ta__Thecc1EG007172
			ta__Thecc1EG007996	ta__Thecc1EG000723
				ta__Thecc1EG004612
				ta__Thecc1EG007049
				ta__Thecc1EG007830
				ta__Thecc1EG008292
				ta__Thecc1EG008297
				ta__Thecc1EG031174
				ta__Thecc1EG031548
				ta__Thecc1EG031550
				ta__Thecc1EG031553
				ta__Thecc1EG031554
				ta__Thecc1EG031557
				ta__Thecc1EG031565
				ta__Thecc1EG031886
				ta__Thecc1EG032117
				ta__Thecc1EG032127
		Gossypium raimondii	gr__Gorai.002G017500	gr__Gorai.005G197700	gr__Gorai.002G107400
			gr__Gorai.013G074800	gr__Gorai.007G129200	gr__Gorai.003G050400
			gr__Gorai.004G152800	gr__Gorai.002G079500	gr__Gorai.004G029600
			gr__Gorai.001G156600	gr__Gorai.002G079600	gr__Gorai.007G323400
			gr__Gorai.007G106500	gr__Gorai.005G208000	gr__Gorai.007G323500
			gr__Gorai.007G106600	gr__Gorai.007G219500	gr__Gorai.007G323600
				gr__Gorai.007G055900	gr__Gorai.009G381700
				gr__Gorai.013G048400	gr__Gorai.009G382000
				gr__Gorai.005G234200	gr__Gorai.009G382900
				gr__Gorai.008G021400	gr__Gorai.009G383300
					gr__Gorai.009G383400
					gr__Gorai.012G029800
					gr__Gorai.012G029900
					gr__Gorai.012G030000
					gr__Gorai.012G030200
					gr__Gorai.012G126200
		Eucalyptus grandis	eg__Eucgr.A01790	eg__Eucgr.I01087
			eg__Eucgr.E00072	eg__Eucgr.F03386
			eg__Eucgr.D02349	eg__Eucgr.G01985
				eg__Eucgr.H02264
				eg__Eucgr.I00740
				eg__Eucgr.K03463
	Nelumbonaceae	Nelumbo nucifera	nn__NNU_010409-RA	nn__NNU_002145-RA
			nn__NNU_006225-RA	nn__NNU_003263-RA
			nn__NNU_021059-RA	nn__NNU_003921-RA
			nn__NNU_015023-RA	nn__NNU_014411-RA
				nn__NNU_015383-RA
				nn__NNU_020505-RA
				nn__NNU_022048-RA
	Rutaceae	Citrus sinensis	ci__orange1.1g007464m	ci__orange1.1g007532m
			ci__orange1.1g007568m	ci__orange1.1g006862m
				ci__orange1.1g007149m
				ci__orange1.1g007558m
				ci__orange1.1g007728m
				ci__orange1.1g044130m
				ci__orange1.1g046696m
	Salicaceae	Populus trichocarpa	pt__Potri.002G168200	pt__Potri.001G298300
			pt__Potri.013G144300	pt__Potri.001G069000
			pt__Potri.014G095500	pt__Potri.001G410400
			pt__Potri.019G103500	pt__Potri.002G206400
				pt__Potri.003G161300
				pt__Potri.007G050300
				pt__Potri.009G092900
				pt__Potri.011G129700
				pt__Potri.013G151100
	Vitaceae	Vitis vinifera	XP_002272560(VVGH3.7)	XP_002271252(VvGH3.1)
			XP_002271002(VVGH3.8)	XP_002283886(VVGH3.2)
			CAN69491(VVGH3.9)	CAN83696(VVGH3.3)
				XP_002263353(VVGH3.4)
				XP_002276241(VVGH3.5)
				XP_002268278(VVGH3.6)
Monocots	Poaceae	Brachypodium distachyon	bd__Bradi2g07227	bd__Bradi2g50840	bd__Bradi1g23840
			bd__Bradi2g14830	bd__Bradi1g18200
				bd__Bradi1g22830
				bd__Bradi2g20740
				bd__Bradi2g52000
				bd__Bradi4g17237
		Hordeum vulgare	hv__MLOC_53684	hv__MLOC_64672
				hv__MLOC_60505
				hv__MLOC_63528
				hv__MLOC_73787
		Oryza sativa	os__LOC_Os01g12160(OsGH3.3)	os__LOC_Os01g57610(OsGH3.1)
			os__LOC_Os05g50890(OsGH3.5)	os__LOC_Os01g55940(OsGH3.2)
			os__LOC_Os05g05180(OsGH3.6)	os__LOC_Os05g42150(OsGH3.4)
			os__LOC_Os11g08340(OsGH3.12)	os__LOC_Os06g30440(OsGH3.7)
				os__LOC_Os07g40290(OsGH3.8)
				os__LOC_Os07g38890(OsGH3.9)
				os__LOC_Os07g38860(OsGH3.10)
				os__LOC_Os07g47490(OsGH3.11)
				os__LOC_Os11g32520(OsGH3.13)
		Triticum urartu	tu__TRIUR3_00803	tu__TRIUR3_17511
			tu__TRIUR3_29900	tu__TRIUR3_05520
			tu__TRIUR3_31351	tu__TRIUR3_10180
				tu__TRIUR3_10988
				tu__TRIUR3_23817
				tu__TRIUR3_30957
		Zea mays	zm__GRMZM2G061005(ZmGH3.1)	zm__GRMZM2G068701(ZmGH3.1)
			zm__GRMZM2G060991(ZmGH3.5)	zm__GRMZM2G378106(ZmGH3.2)
			zm__GRMZM2G001421(ZmGH3.10)	zm__GRMZM2G410567(ZmGH3.3)
			zm__GRMZM2G162413(ZmGH3.11)	zm__GRMZM2G061515(ZmGH3.6)
			zm__GRMZM2G091276(ZmGH3.13)	zm__GRMZM2G033359(ZmGH3.7)
				zm__GRMZM2G053338(ZmGH3.8)
				zm__GRMZM2G414460(ZmGH3.9)
				zm__GRMZM2G366873(ZmGH3.12)
	Arecaceae	Elaeis guineensis	el__p5_sc00173.V1.gene134	el__p5_sc00372.V1.gene11
			el__p5_sc00018.V1.gene295	el__p5_sc00070.V1.gene378
			el__p5_sc00050.V1.gene219	el__p5_sc00070.V1.gene379
			el__p5_sc00154.V1.gene280	el__p5_sc00126.V1.gene215
			el__p5_sc00204.V1.gene37	el__p5_sc00126.V1.gene216
				el__p5_sc00160.V1.gene257
				el__p5_sc00174.V1.gene170
				el__p5_sc00204.V1.gene38
				el__p5_sc00410.V1.gene69
				el__p5_sc06588.V1.gene1
				el__p5_sc06588.V1.gene2
	Musaceae	Musa acuminata	GSMUA_Achr8G33600	GSMUA_Achr10G18640
			GSMUA_Achr1G08850	GSMUA_Achr2G13480
			GSMUA_Achr7G24600	GSMUA_Achr3G32010
			GSMUA_Achr3G30210	GSMUA_Achr4G03370
			GSMUA_Achr8G25040	GSMUA_Achr4G07220
			GSMUA_Achr4G08460	GSMUA_Achr4G32720
			GSMUA_Achr4G15630	GSMUA_Achr5G01550
			GSMUA_Achr7G24610	GSMUA_Achr6G00590
				GSMUA_Achr7G00150
				GSMUA_Achr7G26370
	Orchidaceae	Phalaenopsis equestris	pe__PEQU_05514	pe__PEQU_04530
			pe__PEQU_20457	pe__PEQU_07471
			pe__PEQU_33996	pe__PEQU_19051
